# Supplementary material for: COVID-19 Vaccine Uptake and Associated Factors in Sub-Saharan Africa: Evidence from a Community-Based Survey in Tanzania
Source: Vaccines (Basel). 2023 Feb 17;11(2):465. doi: 10.3390/vaccines11020465 (PMC9961769; doi:10.3390/vaccines11020465)
Supplement: Supplementary file 1 [file vaccines-11-00465-s001.zip]

Archive with 1 entries (1 files):
- vaccines-2100641-supplementary.pdf
